# Supplementary material for: Compound 275# Induces Mitochondria-Mediated Apoptosis and Autophagy Initiation in Colorectal Cancer Cells through an Accumulation of Intracellular ROS
Source: Molecules. 2023 Apr 4;28(7):3211. doi: 10.3390/molecules28073211 (PMC10095895; doi:10.3390/molecules28073211)
Supplement: Supplementary file 1 [file molecules-28-03211-s001.zip]

Archive with 1 entries (1 files):
- molecules-2287355-supplementary.pdf
